# Supplementary material for: Epidemiology, Hot Spots, and Sociodemographic Risk Factors of Alcohol Consumption in Indian Men and Women: Analysis of National Family Health Survey-4 (2015-16), a Nationally Representative Cross-Sectional Study
Source: Front Public Health. 2021 Aug 27;9:617311. doi: 10.3389/fpubh.2021.617311 (PMC8429933; doi:10.3389/fpubh.2021.617311)
Supplement: Supplementary file 2 [file Table_2.XLSX]

## Sheet: Alochol men
STATE	DISTRICT	Alcohol_Men
Arunanchal Pradesh	Dibang Valley	NA
Arunanchal Pradesh	Upper Siang	100
Arunanchal Pradesh	Anjaw	100
Arunanchal Pradesh	Tirap	77.8
Arunanchal Pradesh	Lohit	77.8
Andhra Pradesh	Karimnagar	75.4
Arunanchal Pradesh	Lower Dibang Valley	75
Assam	Dima Hasao	73.3
Madhya Pradesh	Alirajpur	72.6
Arunanchal Pradesh	Changlang	70
Assam	Dibrugarh	68.1
Assam	Karbi Anglong	67.6
Chhattisgarh	Dakshin Bastar Dantewada	67.4
Sikkim	North	66.7
Arunanchal Pradesh	West Siang	66.7
Manipur	Ukhrul	66.7
Tripura	South Tripura	66.7
Tripura	Dhalai	66.7
Andaman & Nicobar Island	Nicobar	66.7
Tamil Nadu	Sivaganga	66.4
Andhra Pradesh	Medak	64.4
Chhattisgarh	Narayanpur	64.3
Assam	Dhemaji	63.8
Tamil Nadu	Chennai	63.2
Assam	Lakhimpur	62.2
Chhattisgarh	Rajnandgaon	62.1
Odisha	Malkangiri	61.4
Tamil Nadu	Cuddalore	61.1
Manipur	Imphal East	60.6
Tamil Nadu	Thanjavur	60.5
Himachal Pradesh	Kinnaur	60
Arunanchal Pradesh	East Siang	60
Manipur	Senapati	60
Goa	South Goa	59.7
Jharkhand	Lohardaga	59.3
Chhattisgarh	Bilaspur	59
Odisha	Sundargarh	58.6
Manipur	Imphal West	58.3
Andaman & Nicobar Island	South Andaman	57.9
Chhattisgarh	Raipur	57.7
Tamil Nadu	Namakkal	57.7
Chhattisgarh	Koriya	57.6
Nagaland	Mokokchung	57.1
Chhattisgarh	Bijapur	57.1
Tripura	West Tripura	56.4
Andhra Pradesh	Warangal	56.4
Kerala	Pathanamthitta	56.3
Tamil Nadu	Thiruvallur	56.1
Punjab	Hoshiarpur	55.9
Mizoram	Aizawl	55.9
Kerala	Alappuzha	55.2
Andhra Pradesh	Nalgonda	55
Chhattisgarh	Jashpur	54.9
Meghalaya	South Garo Hills	54.5
Assam	Sivasagar	54.3
Assam	Udalguri	54
Uttarakhand	Rudraprayag	53.8
Sikkim	West	53.8
Manipur	Churachandpur	53.8
Chhattisgarh	Uttar Bastar Kanker	53.8
Tamil Nadu	Thiruvarur	53.8
Chhattisgarh	Raigarh	53.5
Jharkhand	Chatra	53.3
Jharkhand	Pashchimi Singhbhum	53.3
Jharkhand	Ranchi	53.1
Tamil Nadu	Coimbatore	52.8
Tamil Nadu	Tiruppur	52.8
Assam	Sonitpur	52.4
Himachal Pradesh	Kangra	52.2
Chhattisgarh	Korba	51.8
Chhattisgarh	Surguja	51.3
Odisha	Nuapada	51.2
Kerala	Ernakulam	51.2
Chhattisgarh	Durg	51
Himachal Pradesh	Chamba	50.9
West Bengal	Darjiling	50.7
Chhattisgarh	Dhamtari	50.7
Bihar	Nawada	50.5
Andhra Pradesh	Mahbubnagar	50.4
Tamil Nadu	Krishnagiri	50.2
Himachal Pradesh	Lahul & Spiti	50
Sikkim	South	50
Arunanchal Pradesh	Tawang	50
Arunanchal Pradesh	East Kameng	50
Arunanchal Pradesh	Upper Subansiri	50
Arunanchal Pradesh	Lower Subansiri	50
Nagaland	Peren	50
Manipur	Tamenglong	50
Manipur	Bishnupur	50
Manipur	Chandel	50
Mizoram	Mamit	50
Mizoram	Kolasib	50
Mizoram	Serchhip	50
Mizoram	Lunglei	50
Meghalaya	Jaintia Hills	50
West Bengal	Kolkata	50
Andhra Pradesh	Rangareddy	50
Puducherry	Yanam	50
Jharkhand	Saraikela-kharsawan	49.5
West Bengal	Dakshin Dinajpur	49.3
Jharkhand	Gumla	49.1
Andhra Pradesh	Nizamabad	49
Tamil Nadu	Dindigul	48.9
Andhra Pradesh	Khammam	48.7
Tamil Nadu	Erode	48.7
Jharkhand	Simdega	48.6
Tamil Nadu	The Nilgiris	48.6
Tamil Nadu	Nagappattinam	48.5
Assam	Tinsukia	48.4
Andhra Pradesh	Vizianagaram	48.3
Sikkim	East	48
Meghalaya	East Garo Hills	48
Meghalaya	West Garo Hills	47.9
Odisha	Dhenkanal	47.9
Madhya Pradesh	Jhabua	47.8
Odisha	Debagarh	47.6
Bihar	Jehanabad	47.4
Kerala	Kollam	47.2
Punjab	Firozpur	47
Odisha	Kendujhar	47
Assam	Jorhat	46.9
Jharkhand	Pakur	46.8
Uttarakhand	Pithoragarh	46.7
Tripura	North Tripura	46.7
Andhra Pradesh	Hyderabad	46.7
Chhattisgarh	Bastar	46.3
Arunanchal Pradesh	Papum Pare	46.2
Madhya Pradesh	Anuppur	46.2
Tamil Nadu	Tiruvannamalai	45.6
Odisha	Nabarangapur	45.5
Tamil Nadu	Ariyalur	45.2
Madhya Pradesh	Umaria	45
Odisha	Jharsuguda	44.9
Kerala	Wayanad	44.9
Odisha	Nayagarh	44.8
Tamil Nadu	Theni	44.7
Punjab	Barnala	44.6
Jharkhand	Deoghar	44.6
Odisha	Kandhamal	44.6
Jammu & Kashmir	Leh (ladakh)	44.4
Nagaland	Phek	44.4
Odisha	Subarnapur	44.4
Punjab	Mansa	44.3
Andhra Pradesh	Adilabad	44.2
Jharkhand	Ramgarh	44.1
Nagaland	Dimapur	44
Odisha	Mayurbhanj	44
Tamil Nadu	Perambalur	43.6
NCT of Delhi	North	43.4
Odisha	Sambalpur	43.4
Karnataka	Chitradurga	43.4
Tamil Nadu	Ramanathapuram	43.4
Jharkhand	Khunti	43.2
Kerala	Kannur	43.2
Odisha	Anugul	43.1
Haryana	Ambala	42.9
Mizoram	Champhai	42.9
Tamil Nadu	Vellore	42.9
Bihar	Patna	42.8
Chhattisgarh	Janjgir-champa	42.6
Odisha	Jagatsinghapur	42.3
Himachal Pradesh	Hamirpur	41.9
Punjab	Shahid Bhagat Singh Nagar	41.8
Bihar	Lakhisarai	41.8
Bihar	Sheikhpura	41.7
Tamil Nadu	Tirunelveli	41.6
Odisha	Koraput	41.5
Andhra Pradesh	Sri Potti Sriramulu Nellore	41.5
Jharkhand	Bokaro	41.4
Madhya Pradesh	Hoshangabad	41.4
Uttarakhand	Bageshwar	41.2
Puducherry	Puducherry	41.1
Meghalaya	West Khasi Hills	40.9
Odisha	Balangir	40.9
Madhya Pradesh	Balaghat	40.6
Uttarakhand	Tehri Garhwal	40.5
Jharkhand	Latehar	40.5
Kerala	Thiruvananthapuram	40.5
Punjab	Moga	40.2
Andhra Pradesh	Visakhapatnam	40.1
Uttarakhand	Almora	40
Uttar Pradesh	Sonbhadra	40
Arunanchal Pradesh	West Kameng	40
Nagaland	Wokha	40
Nagaland	Kiphire	40
Meghalaya	Ri Bhoi	40
Jharkhand	Kodarma	40
Madhya Pradesh	Dindori	40
Andaman & Nicobar Island	North & Middle Andaman	40
Madhya Pradesh	Shahdol	39.8
Himachal Pradesh	Kullu	39.7
Tamil Nadu	Karur	39.7
Bihar	Aurangabad	39.6
Himachal Pradesh	Mandi	39.5
Chandigarh	Chandigarh	39.4
Jharkhand	Dumka	39.4
Andhra Pradesh	Y.s.r.	39.4
Assam	Marigaon	39.1
Karnataka	Bijapur	39
Tamil Nadu	Madurai	39
Uttarakhand	Dehradun	38.9
Tamil Nadu	Kancheepuram	38.9
Puducherry	Karaikal	38.9
Andhra Pradesh	East Godavari	38.8
Odisha	Kalahandi	38.7
Punjab	Sangrur	38.6
NCT of Delhi	East	38.6
Nagaland	Mon	38.5
West Bengal	Barddhaman	38.5
Tamil Nadu	Pudukkottai	38.5
Tamil Nadu	Dharmapuri	38.4
Assam	Kamrup Metropolitan	38.2
Odisha	Bauda	38.2
Odisha	Puri	38.1
Chhattisgarh	Kabeerdham	38.1
Madhya Pradesh	Katni	38.1
Meghalaya	East Khasi Hills	38
Odisha	Bargarh	38
Madhya Pradesh	Jabalpur	38
Assam	Baksa	37.9
Madhya Pradesh	Satna	37.9
Karnataka	Dakshina Kannada	37.9
Uttarakhand	Udham Singh Nagar	37.8
Assam	Chirang	37.8
Karnataka	Mysore	37.8
Madhya Pradesh	Harda	37.7
Bihar	Vaishali	37.6
Himachal Pradesh	Bilaspur	37.5
Uttarakhand	Champawat	37.5
Mizoram	Lawangtlai	37.5
Tamil Nadu	Viluppuram	37.5
Haryana	Yamunanagar	37.3
Jharkhand	Godda	37.3
Tamil Nadu	Salem	37.3
Madhya Pradesh	Betul	37.2
Daman & Diu	Daman	37.1
Kerala	Kottayam	37
Madhya Pradesh	Seoni	36.7
Madhya Pradesh	Mandla	36.4
Kerala	Kozhikode	36.4
West Bengal	Hugli	36.3
Madhya Pradesh	Sidhi	36.3
Bihar	Nalanda	36.2
Himachal Pradesh	Shimla	36.1
Bihar	Arwal	35.9
Jammu & Kashmir	Kathua	35.8
Tamil Nadu	Thoothukkudi	35.8
Madhya Pradesh	Rewa	35.7
Assam	Golaghat	35.6
Karnataka	Belgaum	35.4
Madhya Pradesh	Dhar	35.2
Uttar Pradesh	Fatehpur	35.1
Uttarakhand	Nainital	35
Jharkhand	Hazaribagh	35
Andhra Pradesh	Srikakulam	35
Assam	Cachar	34.9
Goa	North Goa	34.9
Uttarakhand	Chamoli	34.8
Himachal Pradesh	Sirmaur	34.7
Haryana	Jind	34.7
Jharkhand	Sahibganj	34.7
Uttarakhand	Uttarkashi	34.6
Uttar Pradesh	Kushinagar	34.6
Punjab	Tarn Taran	34.5
Tamil Nadu	Tiruchirappalli	34.5
Punjab	Kapurthala	34.4
Jammu & Kashmir	Samba	34.3
Punjab	Amritsar	34.2
Andhra Pradesh	West Godavari	34.1
Karnataka	Chikmagalur	34
Kerala	Thrissur	33.8
Karnataka	Bangalore	33.6
West Bengal	Haora	33.5
Bihar	Kaimur (bhabua)	33.3
Nagaland	Longleng	33.3
Nagaland	Kohima	33.3
Mizoram	Saiha	33.3
Assam	Kokrajhar	33.3
West Bengal	North 24 Parganas	33.3
Odisha	Baleshwar	33.3
Madhya Pradesh	Singrauli	33.3
Dadara & Nagar Havelli	Dadra & Nagar Haveli	33.3
Puducherry	Mahe	33.3
Karnataka	Hassan	33.1
Chhattisgarh	Mahasamund	33
Kerala	Idukki	33
Jharkhand	Dhanbad	32.9
Jharkhand	Jamtara	32.9
Odisha	Jajapur	32.9
Uttar Pradesh	Chitrakoot	32.8
Uttarakhand	Garhwal	32.7
Uttar Pradesh	Chandauli	32.7
Bihar	Khagaria	32.7
Andhra Pradesh	Guntur	32.7
Bihar	Munger	32.6
Bihar	Gaya	32.6
Andhra Pradesh	Krishna	32.6
Tamil Nadu	Virudunagar	32.6
Tamil Nadu	Kanniyakumari	32.6
West Bengal	Birbhum	32.4
Uttar Pradesh	Etah	32.3
Odisha	Cuttack	32.3
Manipur	Thoubal	32.1
Gujarat	The Dangs	32.1
Punjab	Jalandhar	32
Uttar Pradesh	Kanpur Dehat	32
Madhya Pradesh	Gwalior	31.9
Gujarat	Navsari	31.9
Madhya Pradesh	Tikamgarh	31.8
Madhya Pradesh	Barwani	31.8
West Bengal	Jalpaiguri	31.7
Uttar Pradesh	Ghaziabad	31.6
Jharkhand	Palamu	31.6
Karnataka	Tumkur	31.5
Madhya Pradesh	Dewas	31.4
Uttar Pradesh	Mahoba	31.3
Maharashtra	Wardha	31.3
Jammu & Kashmir	Jammu	31.1
Karnataka	Shimoga	31.1
Uttar Pradesh	Gorakhpur	30.8
Madhya Pradesh	Panna	30.8
Odisha	Rayagada	30.7
Odisha	Ganjam	30.6
Kerala	Palakkad	30.6
Andhra Pradesh	Chittoor	30.5
NCT of Delhi	Central	30.4
Punjab	Faridkot	30.2
Uttar Pradesh	Sant Kabir Nagar	30.2
Bihar	Begusarai	30.2
Bihar	Darbhanga	30.1
Kerala	Kasaragod	30.1
Karnataka	Chamrajnagar	30
Andhra Pradesh	Kurnool	29.9
Haryana	Faridabad	29.8
Uttar Pradesh	Hardoi	29.8
Assam	Karimganj	29.8
Maharashtra	Nagpur	29.8
Bihar	Sheohar	29.7
Maharashtra	Raigarh	29.7
Maharashtra	Pune	29.7
Andhra Pradesh	Prakasam	29.7
Uttar Pradesh	Unnao	29.6
Uttar Pradesh	Kanpur Nagar	29.4
Bihar	Sitamarhi	29.3
Bihar	Saharsa	29.2
Punjab	Ludhiana	29.1
Uttar Pradesh	Mirzapur	29.1
Madhya Pradesh	Sehore	29.1
Madhya Pradesh	Ashoknagar	29.1
Karnataka	Bidar	29.1
Himachal Pradesh	Una	29
Haryana	Panipat	29
Uttar Pradesh	Baghpat	28.9
Karnataka	Udupi	28.9
Bihar	Purnia	28.8
Uttar Pradesh	Allahabad	28.7
Odisha	Khordha	28.7
Bihar	Purba Champaran	28.6
West Bengal	Maldah	28.6
Maharashtra	Mumbai	28.6
Karnataka	Gadag	28.6
Karnataka	Raichur	28.5
Haryana	Jhajjar	28.4
West Bengal	Pashchim Medinipur	28.4
Assam	Hailakandi	28.3
Odisha	Bhadrak	28.3
Uttar Pradesh	Budaun	28.2
Bihar	Buxar	28.2
Bihar	Muzaffarpur	27.9
Punjab	Sahibzada Ajit Singh Nagar	27.7
Uttar Pradesh	Maharajganj	27.7
Punjab	Gurdaspur	27.6
Madhya Pradesh	Damoh	27.6
Himachal Pradesh	Solan	27.4
Haryana	Rewari	27.4
Rajasthan	Ajmer	27.4
Madhya Pradesh	West Nimar	27.4
Maharashtra	Garhchiroli	27.4
NCT of Delhi	New Delhi	27.3
Jharkhand	Giridih	27.3
NCT of Delhi	South West	27.1
Haryana	Gurgaon	27
Uttar Pradesh	Etawah	27
Punjab	Muktsar	26.9
Madhya Pradesh	Guna	26.9
Haryana	Panchkula	26.7
Odisha	Gajapati	26.7
Maharashtra	Gondiya	26.7
Punjab	Patiala	26.6
Madhya Pradesh	Chhindwara	26.6
Jammu & Kashmir	Udhampur	26.5
Punjab	Rupnagar	26.5
Uttar Pradesh	Banda	26.5
Karnataka	Mandya	26.5
Karnataka	Yadgir	26.5
Madhya Pradesh	Indore	26.4
Madhya Pradesh	Mandsaur	26.3
Haryana	Sirsa	26.2
Madhya Pradesh	Ratlam	26.1
Gujarat	Valsad	26.1
Bihar	Madhepura	26
Karnataka	Dharwad	26
Uttar Pradesh	Bara Banki	25.8
Bihar	Samastipur	25.7
Jharkhand	Purbi Singhbhum	25.6
Karnataka	Koppal	25.6
Uttar Pradesh	Varanasi	25.5
Andhra Pradesh	Anantapur	25.5
Punjab	Bathinda	25.4
Uttar Pradesh	Sultanpur	25.4
West Bengal	Bankura	25.4
Madhya Pradesh	Vidisha	25.4
Haryana	Rohtak	25.3
Haryana	Sonipat	25.2
Uttar Pradesh	Gautam Buddha Nagar	25.2
Madhya Pradesh	Sagar	25.2
Bihar	Rohtas	25.1
Arunanchal Pradesh	Kurung Kumey	25
Nagaland	Zunheboto	25
Madhya Pradesh	Ujjain	25
Madhya Pradesh	Burhanpur	25
Uttar Pradesh	Sitapur	24.9
Bihar	Madhubani	24.9
Uttar Pradesh	Jyotiba Phule Nagar	24.8
Madhya Pradesh	Neemuch	24.7
Karnataka	Ramanagara	24.7
Madhya Pradesh	Chhatarpur	24.6
Madhya Pradesh	Shajapur	24.6
Uttar Pradesh	Rae Bareli	24.4
Uttar Pradesh	Bahraich	24.3
Maharashtra	Bhandara	24.3
NCT of Delhi	North East	24.2
Assam	Kamrup	24
Haryana	Fatehabad	23.9
Maharashtra	Amravati	23.9
Uttar Pradesh	Firozabad	23.8
Bihar	Saran (chhapra)	23.8
NCT of Delhi	North West	23.7
Bihar	Araria	23.6
Assam	Goalpara	23.5
Maharashtra	Chandrapur	23.5
Madhya Pradesh	East Nimar	23.4
Maharashtra	Kolhapur	23.4
Bihar	Pashchim Champaran	23.3
Odisha	Kendrapara	23.3
Uttar Pradesh	Rampur	23.2
Uttar Pradesh	Kaushambi	23.2
Uttarakhand	Hardwar	23.1
Uttar Pradesh	Bulandshahr	23.1
Punjab	Fatehgarh Sahib	22.9
Bihar	Banka	22.8
Maharashtra	Nandurbar	22.8
Maharashtra	Washim	22.7
West Bengal	Puruliya	22.6
Rajasthan	Rajsamand	22.5
Haryana	Karnal	22.4
Maharashtra	Mumbai Suburban	22.4
Bihar	Bhojpur	22.3
Madhya Pradesh	Shivpuri	22.3
Nagaland	Tuensang	22.2
Maharashtra	Dhule	22.1
Karnataka	Uttara Kannada	22.1
Karnataka	Bangalore Rural	22
Jharkhand	Garhwa	21.8
Bihar	Jamui	21.6
Madhya Pradesh	Bhopal	21.6
Uttar Pradesh	Jaunpur	21.5
Karnataka	Haveri	21.5
West Bengal	Purba Medinipur	21.4
Maharashtra	Ratnagiri	21.3
Maharashtra	Yavatmal	21.2
Maharashtra	Osmanabad	21.2
Bihar	Supaul	21.1
Bihar	Siwan	21.1
Bihar	Bhagalpur	21.1
NCT of Delhi	West	20.9
Rajasthan	Jaisalmer	20.9
Uttar Pradesh	Jhansi	20.9
Uttar Pradesh	Kannauj	20.7
Karnataka	Davanagere	20.7
Uttar Pradesh	Pilibhit	20.6
Maharashtra	Solapur	20.6
Uttar Pradesh	Faizabad	20.5
Maharashtra	Jalgaon	20.5
Maharashtra	Buldana	20.5
Jammu & Kashmir	Reasi	20.4
Madhya Pradesh	Sheopur	20.4
Rajasthan	Jaipur	20.3
Rajasthan	Banswara	20.3
Uttar Pradesh	Hamirpur	20.3
Madhya Pradesh	Raisen	20.2
Uttar Pradesh	Deoria	20.1
Daman & Diu	Diu	20
West Bengal	Koch Bihar	19.9
Madhya Pradesh	Narsimhapur	19.7
Uttar Pradesh	Aligarh	19.6
Bihar	Kishanganj	19.6
Maharashtra	Thane	19.6
Karnataka	Kodagu	19.6
Uttar Pradesh	Lalitpur	19.4
Uttar Pradesh	Sant Ravi Das Nagar(bhadohi)	19.4
Maharashtra	Latur	19.4
Rajasthan	Bikaner	19
West Bengal	Uttar Dinajpur	19
West Bengal	Nadia	19
Haryana	Mahendragarh	18.8
Rajasthan	Dungarpur	18.8
Bihar	Gopalganj	18.8
Rajasthan	Ganganagar	18.7
Uttar Pradesh	Mahamaya Nagar	18.5
Karnataka	Gulbarga	18.4
Haryana	Hisar	18.3
Karnataka	Chikkaballapura	18.2
Rajasthan	Baran	18.1
Rajasthan	Sikar	18
Rajasthan	Kota	18
Uttar Pradesh	Bijnor	18
Uttar Pradesh	Agra	17.8
Uttar Pradesh	Lucknow	17.8
Uttar Pradesh	Bareilly	17.7
Madhya Pradesh	Bhind	17.6
Bihar	Katihar	17.5
Karnataka	Bagalkot	17.5
Uttar Pradesh	Ambedkar Nagar	17.4
Uttar Pradesh	Basti	17.4
Uttar Pradesh	Farrukhabad	17.3
Uttar Pradesh	Siddharth Nagar	17.3
Gujarat	Gandhinagar	17.3
Haryana	Palwal	17.1
Uttar Pradesh	Pratapgarh	17.1
Karnataka	Bellary	17
Rajasthan	Pali	16.8
Assam	Nalbari	16.7
Maharashtra	Nanded	16.7
Rajasthan	Churu	16.3
Uttar Pradesh	Ballia	16.3
Uttar Pradesh	Balrampur	16.2
Maharashtra	Parbhani	16.2
Karnataka	Kolar	16.2
Rajasthan	Alwar	16.1
Rajasthan	Tonk	16.1
Uttar Pradesh	Gonda	16.1
Uttar Pradesh	Auraiya	16
Gujarat	Bharuch	16
Uttar Pradesh	Ghazipur	15.9
Assam	Nagaon	15.8
Maharashtra	Jalna	15.8
Uttar Pradesh	Muzaffarnagar	15.6
Uttar Pradesh	Mathura	15.6
Gujarat	Kachchh	15.6
Maharashtra	Sangli	15.6
Rajasthan	Jhalawar	15.5
Gujarat	Dohad	15.5
Gujarat	Narmada	15.4
Maharashtra	Bid	15.3
Haryana	Kaithal	15.2
Madhya Pradesh	Rajgarh	15.1
Rajasthan	Jhunjhunun	15
Maharashtra	Hingoli	14.9
Uttar Pradesh	Mainpuri	14.8
Uttar Pradesh	Shrawasti	14.8
Haryana	Bhiwani	14.7
NCT of Delhi	South	14.7
West Bengal	South 24 Parganas	14.7
Uttar Pradesh	Moradabad	14.6
Rajasthan	Bharatpur	14.5
Madhya Pradesh	Datia	14.5
Rajasthan	Chittaurgarh	14.4
Rajasthan	Hanumangarh	14.2
Madhya Pradesh	Morena	14.2
Haryana	Kurukshetra	14.1
Rajasthan	Nagaur	14.1
Kerala	Malappuram	14.1
Uttar Pradesh	Kheri	14
Uttar Pradesh	Jalaun	14
Rajasthan	Dhaulpur	13.9
Rajasthan	Bhilwara	13.8
Gujarat	Tapi	13.7
Rajasthan	Pratapgarh	13.6
Uttar Pradesh	Saharanpur	13.5
Jammu & Kashmir	Doda	13.3
Uttar Pradesh	Azamgarh	13.2
Assam	Bongaigaon	13.2
Uttar Pradesh	Kansiram Nagar	13.1
Rajasthan	Udaipur	13
Uttar Pradesh	Mau	13
Jammu & Kashmir	Ramban	12.9
Gujarat	Ahmadabad	12.9
Rajasthan	Bundi	12.8
West Bengal	Murshidabad	12.7
Rajasthan	Sirohi	12.3
Gujarat	Panch Mahals	12.2
Gujarat	Surat	12
Maharashtra	Ahmadnagar	12
Assam	Darrang	11.9
Rajasthan	Sawai Madhopur	11.4
Maharashtra	Satara	11.3
Gujarat	Vadodara	11.2
Uttar Pradesh	Meerut	11.1
Maharashtra	Aurangabad	11
Jammu & Kashmir	Rajouri	10.9
Gujarat	Bhavnagar	10.9
Uttar Pradesh	Shahjahanpur	10.8
Jammu & Kashmir	Kishtwar	10.7
Rajasthan	Jodhpur	10.5
Maharashtra	Akola	10.5
Gujarat	Anand	10
Maharashtra	Nashik	9.8
Rajasthan	Karauli	9.7
Rajasthan	Barmer	9.3
Rajasthan	Dausa	9.2
Gujarat	Sabar Kantha	9.2
Assam	Barpeta	8.8
Gujarat	Kheda	8.4
Jammu & Kashmir	Kargil	7.7
Rajasthan	Jalor	7.7
Gujarat	Amreli	7.6
Maharashtra	Sindhudurg	7.3
Gujarat	Porbandar	6.9
Gujarat	Junagadh	6.9
Gujarat	Patan	6.7
Gujarat	Mahesana	6.5
Gujarat	Jamnagar	6.2
Jammu & Kashmir	Punch	5.6
Haryana	Mewat	5.4
Gujarat	Rajkot	5
Gujarat	Banas Kantha	3.5
Gujarat	Surendranagar	1.9
Jammu & Kashmir	Baramula	1.4
Assam	Dhubri	0.8
Jammu & Kashmir	Kupwara	0
Jammu & Kashmir	Badgam	0
Jammu & Kashmir	Bandipore	0
Jammu & Kashmir	Srinagar	0
Jammu & Kashmir	Ganderbal	0
Jammu & Kashmir	Pulwama	0
Jammu & Kashmir	Shupiyan	0
Jammu & Kashmir	Anantnag	0
Jammu & Kashmir	Kulgam	0
Lakshadweep	Lakshadweep	0
Jammu & Kashmir	Data Not Available

## Sheet: Alcohol women
STATE	DISTRICT	Alcohol_Women
Madhya Pradesh	Alirajpur	53.2
Arunanchal Pradesh	Dibang Valley	50
Arunanchal Pradesh	Tirap	44.4
Arunanchal Pradesh	Anjaw	40
Assam	Dhemaji	37.4
Jharkhand	Pashchimi Singhbhum	35.6
Sikkim	North	35.3
Arunanchal Pradesh	Upper Subansiri	34.3
Arunanchal Pradesh	Changlang	32.9
Arunanchal Pradesh	Lohit	30.9
Arunanchal Pradesh	East Siang	30.6
Arunanchal Pradesh	West Siang	30.2
Arunanchal Pradesh	Upper Siang	30
Chhattisgarh	Dakshin Bastar Dantewada	28.4
Assam	Lakhimpur	26.6
Assam	Dima Hasao	26
Sikkim	South	25
Arunanchal Pradesh	Tawang	25
Sikkim	West	22.9
Assam	Karbi Anglong	22.1
Chhattisgarh	Narayanpur	21.2
Arunanchal Pradesh	West Kameng	20.6
Sikkim	East	20.5
Andhra Pradesh	Nizamabad	20.4
Arunanchal Pradesh	Papum Pare	20
Andhra Pradesh	Mahbubnagar	19.8
Arunanchal Pradesh	East Kameng	19.4
Chhattisgarh	Bastar	18.6
Andhra Pradesh	Nalgonda	16.7
Assam	Baksa	15.3
Manipur	Churachandpur	15
Andhra Pradesh	Medak	14.7
Assam	Sivasagar	14.1
Jharkhand	Khunti	14.1
Andaman & Nicobar Island	Nicobar	13.3
Chhattisgarh	Bijapur	13.1
Jharkhand	Simdega	12.7
Assam	Tinsukia	12.6
Assam	Udalguri	12.3
Assam	Jorhat	12.2
Arunanchal Pradesh	Lower Dibang Valley	12
Chhattisgarh	Surguja	12
Arunanchal Pradesh	Kurung Kumey	11.8
Chhattisgarh	Jashpur	11.2
Manipur	Ukhrul	11.1
Assam	Kokrajhar	11.1
Assam	Chirang	11
West Bengal	Darjiling	10.8
Jharkhand	Gumla	10.4
Arunanchal Pradesh	Lower Subansiri	10.3
Odisha	Mayurbhanj	10.2
Odisha	Kendujhar	9.9
Odisha	Malkangiri	9.7
Assam	Dibrugarh	9.6
Assam	Sonitpur	9
Manipur	Senapati	8.9
Tripura	Dhalai	8.5
Manipur	Tamenglong	8.2
Manipur	Chandel	7.7
Andhra Pradesh	Warangal	7.5
Madhya Pradesh	Mandla	7.4
Tripura	South Tripura	7
Madhya Pradesh	Dhar	6.9
Madhya Pradesh	Dindori	6.9
Andhra Pradesh	Rangareddy	6.9
Odisha	Rayagada	6.8
Mizoram	Aizawl	6.5
Madhya Pradesh	Jhabua	6.4
Mizoram	Kolasib	6.3
Goa	South Goa	6.1
Andhra Pradesh	Karimnagar	5.8
Nagaland	Phek	5.7
Manipur	Imphal West	5.6
Jharkhand	Saraikela-kharsawan	5.6
Nagaland	Dimapur	5.2
Jharkhand	Latehar	5.2
Manipur	Bishnupur	5.1
Jharkhand	Sahibganj	4.9
Nagaland	Kohima	4.8
Meghalaya	West Garo Hills	4.8
Kerala	Ernakulam	4.8
Jharkhand	Dumka	4.7
Kerala	Thrissur	4.7
Odisha	Sundargarh	4.6
Chhattisgarh	Raigarh	4.6
Assam	Marigaon	4.5
Chhattisgarh	Koriya	4.5
Uttar Pradesh	Sonbhadra	4.4
Puducherry	Mahe	4.3
Manipur	Imphal East	4.2
Mizoram	Serchhip	4.2
Jharkhand	Chatra	4.2
Odisha	Koraput	4.2
Tripura	West Tripura	4
Chhattisgarh	Uttar Bastar Kanker	3.9
Kerala	Pathanamthitta	3.9
Jharkhand	Ranchi	3.8
Odisha	Nabarangapur	3.8
Mizoram	Lunglei	3.7
Mizoram	Saiha	3.7
Chhattisgarh	Korba	3.7
Jammu & Kashmir	Kargil	3.6
Assam	Goalpara	3.6
Madhya Pradesh	Anuppur	3.6
Karnataka	Bangalore	3.6
West Bengal	Jalpaiguri	3.5
Andhra Pradesh	Khammam	3.5
Mizoram	Champhai	3.4
Jharkhand	Lohardaga	3.4
Chhattisgarh	Kabeerdham	3.4
Chhattisgarh	Dhamtari	3.4
Andaman & Nicobar Island	North & Middle Andaman	3.4
Mizoram	Lawangtlai	3.3
Nagaland	Peren	3.2
Assam	Golaghat	3.1
Chhattisgarh	Mahasamund	3
Nagaland	Kiphire	2.9
Meghalaya	East Garo Hills	2.9
Jharkhand	Pakur	2.9
Madhya Pradesh	Sehore	2.9
Goa	North Goa	2.9
West Bengal	Dakshin Dinajpur	2.8
Odisha	Gajapati	2.8
Nagaland	Wokha	2.6
Mizoram	Mamit	2.6
Jharkhand	Garhwa	2.6
Gujarat	The Dangs	2.6
Assam	Kamrup Metropolitan	2.5
Madhya Pradesh	Barwani	2.5
Meghalaya	South Garo Hills	2.4
Kerala	Kozhikode	2.4
Manipur	Thoubal	2.3
Odisha	Debagarh	2.3
Odisha	Jajapur	2.3
Madhya Pradesh	Harda	2.3
Andhra Pradesh	Visakhapatnam	2.3
Karnataka	Hassan	2.3
Jharkhand	Palamu	2.2
Jharkhand	Jamtara	2.2
Chhattisgarh	Rajnandgaon	2.2
Himachal Pradesh	Kullu	2.1
Tripura	North Tripura	2.1
Madhya Pradesh	Betul	2.1
Jammu & Kashmir	Leh (ladakh)	1.9
Odisha	Anugul	1.9
Chhattisgarh	Janjgir-champa	1.9
Nagaland	Mokokchung	1.8
Jharkhand	Godda	1.8
Madhya Pradesh	Chhindwara	1.8
Madhya Pradesh	Singrauli	1.8
Kerala	Idukki	1.8
Kerala	Alappuzha	1.8
Madhya Pradesh	Balaghat	1.7
Maharashtra	Nandurbar	1.7
Andhra Pradesh	Adilabad	1.7
Nagaland	Zunheboto	1.6
Meghalaya	Ri Bhoi	1.6
Jharkhand	Purbi Singhbhum	1.6
Jharkhand	Ramgarh	1.6
Madhya Pradesh	Umaria	1.6
Odisha	Kandhamal	1.5
Chhattisgarh	Durg	1.5
Madhya Pradesh	West Nimar	1.5
Madhya Pradesh	Shahdol	1.5
Daman & Diu	Daman	1.5
Maharashtra	Mumbai	1.5
Nagaland	Tuensang	1.4
Odisha	Baleshwar	1.4
Odisha	Dhenkanal	1.4
Odisha	Kalahandi	1.4
Andhra Pradesh	Hyderabad	1.4
Kerala	Kannur	1.4
West Bengal	Birbhum	1.3
West Bengal	Pashchim Medinipur	1.3
Chhattisgarh	Bilaspur	1.3
Madhya Pradesh	Seoni	1.3
Tamil Nadu	Erode	1.3
Andaman & Nicobar Island	South Andaman	1.3
NCT of Delhi	Central	1.2
Rajasthan	Banswara	1.2
West Bengal	Maldah	1.2
Chhattisgarh	Raipur	1.2
Gujarat	Tapi	1.2
Maharashtra	Wardha	1.2
Karnataka	Kodagu	1.2
NCT of Delhi	North West	1.1
Meghalaya	East Khasi Hills	1.1
Odisha	Jharsuguda	1.1
Odisha	Sambalpur	1.1
Madhya Pradesh	Ashoknagar	1.1
Karnataka	Gadag	1.1
Kerala	Wayanad	1.1
NCT of Delhi	South	1
Bihar	Kishanganj	1
Bihar	Lakhisarai	1
Nagaland	Mon	1
Assam	Darrang	1
Karnataka	Chitradurga	1
Tamil Nadu	Chennai	1
Tamil Nadu	Madurai	1
Uttarakhand	Dehradun	0.9
Bihar	Banka	0.9
Assam	Nalbari	0.9
Madhya Pradesh	Dewas	0.9
Karnataka	Bijapur	0.9
Karnataka	Udupi	0.9
Karnataka	Chikkaballapura	0.9
Tamil Nadu	The Nilgiris	0.9
Assam	Hailakandi	0.8
West Bengal	North 24 Parganas	0.8
Jharkhand	Bokaro	0.8
Gujarat	Surat	0.8
Kerala	Kottayam	0.8
Tamil Nadu	Virudunagar	0.8
Puducherry	Karaikal	0.8
NCT of Delhi	West	0.7
Uttar Pradesh	Sitapur	0.7
Assam	Nagaon	0.7
Assam	Cachar	0.7
Assam	Kamrup	0.7
Odisha	Khordha	0.7
Odisha	Bauda	0.7
Madhya Pradesh	Burhanpur	0.7
Maharashtra	Garhchiroli	0.7
Andhra Pradesh	Vizianagaram	0.7
Karnataka	Chikmagalur	0.7
Karnataka	Mysore	0.7
Tamil Nadu	Thiruvallur	0.7
Tamil Nadu	Nagappattinam	0.7
Tamil Nadu	Tirunelveli	0.7
Tamil Nadu	Dharmapuri	0.7
Uttarakhand	Almora	0.6
Haryana	Ambala	0.6
Uttar Pradesh	Faizabad	0.6
Uttar Pradesh	Maharajganj	0.6
Bihar	Madhepura	0.6
Bihar	Bhagalpur	0.6
Bihar	Nalanda	0.6
Bihar	Buxar	0.6
Meghalaya	West Khasi Hills	0.6
Meghalaya	Jaintia Hills	0.6
West Bengal	Puruliya	0.6
West Bengal	Kolkata	0.6
Jharkhand	Hazaribagh	0.6
Odisha	Cuttack	0.6
Madhya Pradesh	Raisen	0.6
Madhya Pradesh	Hoshangabad	0.6
Madhya Pradesh	East Nimar	0.6
Gujarat	Vadodara	0.6
Maharashtra	Bid	0.6
Karnataka	Shimoga	0.6
Himachal Pradesh	Bilaspur	0.5
Chandigarh	Chandigarh	0.5
Bihar	Nawada	0.5
West Bengal	Bankura	0.5
Jharkhand	Deoghar	0.5
Jharkhand	Dhanbad	0.5
Odisha	Subarnapur	0.5
Madhya Pradesh	Sheopur	0.5
Madhya Pradesh	Ratlam	0.5
Gujarat	Jamnagar	0.5
Gujarat	Panch Mahals	0.5
Andhra Pradesh	East Godavari	0.5
Andhra Pradesh	West Godavari	0.5
Karnataka	Ramanagara	0.5
Tamil Nadu	Kancheepuram	0.5
Tamil Nadu	Thanjavur	0.5
Jammu & Kashmir	Jammu	0.4
Himachal Pradesh	Hamirpur	0.4
Uttarakhand	Pithoragarh	0.4
Uttarakhand	Nainital	0.4
Haryana	Gurgaon	0.4
NCT of Delhi	East	0.4
Rajasthan	Udaipur	0.4
Uttar Pradesh	Mainpuri	0.4
Uttar Pradesh	Chitrakoot	0.4
Uttar Pradesh	Bahraich	0.4
Uttar Pradesh	Chandauli	0.4
Bihar	Pashchim Champaran	0.4
Bihar	Purnia	0.4
Bihar	Samastipur	0.4
Bihar	Gaya	0.4
Assam	Karimganj	0.4
West Bengal	Uttar Dinajpur	0.4
West Bengal	Barddhaman	0.4
Odisha	Nayagarh	0.4
Madhya Pradesh	Tikamgarh	0.4
Madhya Pradesh	Indore	0.4
Madhya Pradesh	Vidisha	0.4
Madhya Pradesh	Narsimhapur	0.4
Gujarat	Kachchh	0.4
Gujarat	Bharuch	0.4
Gujarat	Valsad	0.4
Maharashtra	Amravati	0.4
Maharashtra	Thane	0.4
Karnataka	Bidar	0.4
Kerala	Palakkad	0.4
Himachal Pradesh	Solan	0.3
Punjab	Barnala	0.3
Haryana	Panchkula	0.3
Haryana	Palwal	0.3
NCT of Delhi	South West	0.3
Rajasthan	Churu	0.3
Uttar Pradesh	Kanpur Nagar	0.3
Uttar Pradesh	Jalaun	0.3
Uttar Pradesh	Balrampur	0.3
Bihar	Sheohar	0.3
Bihar	Saran (chhapra)	0.3
Bihar	Sheikhpura	0.3
Bihar	Bhojpur	0.3
Bihar	Arwal	0.3
Assam	Bongaigaon	0.3
Odisha	Jagatsinghapur	0.3
Odisha	Balangir	0.3
Madhya Pradesh	Mandsaur	0.3
Madhya Pradesh	Bhopal	0.3
Madhya Pradesh	Katni	0.3
Gujarat	Narmada	0.3
Maharashtra	Nagpur	0.3
Maharashtra	Mumbai Suburban	0.3
Maharashtra	Kolhapur	0.3
Andhra Pradesh	Anantapur	0.3
Karnataka	Koppal	0.3
Karnataka	Uttara Kannada	0.3
Karnataka	Mandya	0.3
Karnataka	Chamrajnagar	0.3
Kerala	Kasaragod	0.3
Tamil Nadu	Thoothukkudi	0.3
Puducherry	Puducherry	0.3
Jammu & Kashmir	Rajouri	0.2
Himachal Pradesh	Mandi	0.2
Himachal Pradesh	Shimla	0.2
Punjab	Jalandhar	0.2
Punjab	Ludhiana	0.2
Punjab	Moga	0.2
Punjab	Sahibzada Ajit Singh Nagar	0.2
Haryana	Kurukshetra	0.2
Haryana	Panipat	0.2
Haryana	Jhajjar	0.2
Haryana	Faridabad	0.2
NCT of Delhi	North	0.2
Rajasthan	Jhunjhunun	0.2
Rajasthan	Bharatpur	0.2
Rajasthan	Bundi	0.2
Rajasthan	Rajsamand	0.2
Uttar Pradesh	Hardoi	0.2
Uttar Pradesh	Unnao	0.2
Uttar Pradesh	Rae Bareli	0.2
Uttar Pradesh	Lalitpur	0.2
Uttar Pradesh	Hamirpur	0.2
Uttar Pradesh	Sultanpur	0.2
Uttar Pradesh	Shrawasti	0.2
Uttar Pradesh	Basti	0.2
Uttar Pradesh	Gorakhpur	0.2
Uttar Pradesh	Varanasi	0.2
Bihar	Araria	0.2
Bihar	Katihar	0.2
Bihar	Saharsa	0.2
Bihar	Jehanabad	0.2
West Bengal	Hugli	0.2
West Bengal	Haora	0.2
Odisha	Bhadrak	0.2
Odisha	Nuapada	0.2
Madhya Pradesh	Gwalior	0.2
Madhya Pradesh	Shivpuri	0.2
Madhya Pradesh	Chhatarpur	0.2
Madhya Pradesh	Sagar	0.2
Madhya Pradesh	Neemuch	0.2
Madhya Pradesh	Ujjain	0.2
Madhya Pradesh	Sidhi	0.2
Gujarat	Rajkot	0.2
Gujarat	Kheda	0.2
Gujarat	Dohad	0.2
Maharashtra	Buldana	0.2
Maharashtra	Satara	0.2
Andhra Pradesh	Kurnool	0.2
Andhra Pradesh	Chittoor	0.2
Karnataka	Raichur	0.2
Karnataka	Dakshina Kannada	0.2
Karnataka	Yadgir	0.2
Karnataka	Bangalore Rural	0.2
Tamil Nadu	Salem	0.2
Tamil Nadu	Tiruchirappalli	0.2
Tamil Nadu	Thiruvarur	0.2
Tamil Nadu	Sivaganga	0.2
Tamil Nadu	Ramanathapuram	0.2
Tamil Nadu	Kanniyakumari	0.2
Himachal Pradesh	Kangra	0.1
Punjab	Patiala	0.1
Uttarakhand	Udham Singh Nagar	0.1
Uttarakhand	Hardwar	0.1
Haryana	Jind	0.1
Haryana	Sirsa	0.1
Haryana	Hisar	0.1
Haryana	Bhiwani	0.1
NCT of Delhi	North East	0.1
Rajasthan	Alwar	0.1
Rajasthan	Karauli	0.1
Rajasthan	Jaipur	0.1
Rajasthan	Jalor	0.1
Rajasthan	Ajmer	0.1
Rajasthan	Chittaurgarh	0.1
Rajasthan	Kota	0.1
Uttar Pradesh	Aligarh	0.1
Uttar Pradesh	Mahamaya Nagar	0.1
Uttar Pradesh	Kheri	0.1
Uttar Pradesh	Farrukhabad	0.1
Uttar Pradesh	Kannauj	0.1
Uttar Pradesh	Etawah	0.1
Uttar Pradesh	Kaushambi	0.1
Uttar Pradesh	Allahabad	0.1
Uttar Pradesh	Siddharth Nagar	0.1
Uttar Pradesh	Sant Kabir Nagar	0.1
Uttar Pradesh	Ghazipur	0.1
Uttar Pradesh	Sant Ravi Das Nagar(bhadohi)	0.1
Uttar Pradesh	Etah	0.1
Bihar	Purba Champaran	0.1
Bihar	Madhubani	0.1
Bihar	Supaul	0.1
Bihar	Muzaffarpur	0.1
Bihar	Gopalganj	0.1
Bihar	Siwan	0.1
Bihar	Begusarai	0.1
Bihar	Kaimur (bhabua)	0.1
Bihar	Aurangabad	0.1
Assam	Dhubri	0.1
Assam	Barpeta	0.1
West Bengal	Murshidabad	0.1
West Bengal	South 24 Parganas	0.1
West Bengal	Purba Medinipur	0.1
Jharkhand	Giridih	0.1
Odisha	Kendrapara	0.1
Odisha	Puri	0.1
Odisha	Ganjam	0.1
Madhya Pradesh	Morena	0.1
Madhya Pradesh	Bhind	0.1
Madhya Pradesh	Shajapur	0.1
Madhya Pradesh	Jabalpur	0.1
Madhya Pradesh	Guna	0.1
Gujarat	Banas Kantha	0.1
Maharashtra	Akola	0.1
Maharashtra	Bhandara	0.1
Maharashtra	Jalna	0.1
Maharashtra	Raigarh	0.1
Maharashtra	Pune	0.1
Maharashtra	Latur	0.1
Maharashtra	Ratnagiri	0.1
Maharashtra	Sangli	0.1
Andhra Pradesh	Guntur	0.1
Andhra Pradesh	Prakasam	0.1
Andhra Pradesh	Sri Potti Sriramulu Nellore	0.1
Karnataka	Bagalkot	0.1
Karnataka	Bellary	0.1
Karnataka	Davanagere	0.1
Karnataka	Tumkur	0.1
Karnataka	Gulbarga	0.1
Kerala	Kollam	0.1
Tamil Nadu	Tiruvannamalai	0.1
Tamil Nadu	Namakkal	0.1
Tamil Nadu	Karur	0.1
Tamil Nadu	Pudukkottai	0.1
Tamil Nadu	Theni	0.1
Tamil Nadu	Coimbatore	0.1
Tamil Nadu	Tiruppur	0.1
Jammu & Kashmir	Kupwara	0
Jammu & Kashmir	Badgam	0
Jammu & Kashmir	Punch	0
Jammu & Kashmir	Kathua	0
Jammu & Kashmir	Baramula	0
Jammu & Kashmir	Bandipore	0
Jammu & Kashmir	Srinagar	0
Jammu & Kashmir	Ganderbal	0
Jammu & Kashmir	Pulwama	0
Jammu & Kashmir	Shupiyan	0
Jammu & Kashmir	Anantnag	0
Jammu & Kashmir	Kulgam	0
Jammu & Kashmir	Doda	0
Jammu & Kashmir	Ramban	0
Jammu & Kashmir	Kishtwar	0
Jammu & Kashmir	Udhampur	0
Jammu & Kashmir	Reasi	0
Jammu & Kashmir	Samba	0
Himachal Pradesh	Chamba	0
Himachal Pradesh	Lahul & Spiti	0
Himachal Pradesh	Una	0
Himachal Pradesh	Sirmaur	0
Himachal Pradesh	Kinnaur	0
Punjab	Gurdaspur	0
Punjab	Kapurthala	0
Punjab	Hoshiarpur	0
Punjab	Shahid Bhagat Singh Nagar	0
Punjab	Fatehgarh Sahib	0
Punjab	Firozpur	0
Punjab	Muktsar	0
Punjab	Faridkot	0
Punjab	Bathinda	0
Punjab	Mansa	0
Punjab	Amritsar	0
Punjab	Tarn Taran	0
Punjab	Rupnagar	0
Punjab	Sangrur	0
Uttarakhand	Uttarkashi	0
Uttarakhand	Chamoli	0
Uttarakhand	Rudraprayag	0
Uttarakhand	Tehri Garhwal	0
Uttarakhand	Garhwal	0
Uttarakhand	Bageshwar	0
Uttarakhand	Champawat	0
Haryana	Yamunanagar	0
Haryana	Kaithal	0
Haryana	Karnal	0
Haryana	Sonipat	0
Haryana	Fatehabad	0
Haryana	Rohtak	0
Haryana	Mahendragarh	0
Haryana	Rewari	0
Haryana	Mewat	0
NCT of Delhi	New Delhi	0
Rajasthan	Ganganagar	0
Rajasthan	Hanumangarh	0
Rajasthan	Bikaner	0
Rajasthan	Dhaulpur	0
Rajasthan	Sawai Madhopur	0
Rajasthan	Dausa	0
Rajasthan	Sikar	0
Rajasthan	Nagaur	0
Rajasthan	Jodhpur	0
Rajasthan	Jaisalmer	0
Rajasthan	Barmer	0
Rajasthan	Sirohi	0
Rajasthan	Pali	0
Rajasthan	Tonk	0
Rajasthan	Bhilwara	0
Rajasthan	Dungarpur	0
Rajasthan	Baran	0
Rajasthan	Jhalawar	0
Rajasthan	Pratapgarh	0
Uttar Pradesh	Saharanpur	0
Uttar Pradesh	Muzaffarnagar	0
Uttar Pradesh	Bijnor	0
Uttar Pradesh	Moradabad	0
Uttar Pradesh	Rampur	0
Uttar Pradesh	Jyotiba Phule Nagar	0
Uttar Pradesh	Meerut	0
Uttar Pradesh	Baghpat	0
Uttar Pradesh	Ghaziabad	0
Uttar Pradesh	Gautam Buddha Nagar	0
Uttar Pradesh	Bulandshahr	0
Uttar Pradesh	Mathura	0
Uttar Pradesh	Agra	0
Uttar Pradesh	Firozabad	0
Uttar Pradesh	Budaun	0
Uttar Pradesh	Bareilly	0
Uttar Pradesh	Pilibhit	0
Uttar Pradesh	Shahjahanpur	0
Uttar Pradesh	Lucknow	0
Uttar Pradesh	Auraiya	0
Uttar Pradesh	Kanpur Dehat	0
Uttar Pradesh	Jhansi	0
Uttar Pradesh	Mahoba	0
Uttar Pradesh	Banda	0
Uttar Pradesh	Fatehpur	0
Uttar Pradesh	Pratapgarh	0
Uttar Pradesh	Bara Banki	0
Uttar Pradesh	Ambedkar Nagar	0
Uttar Pradesh	Gonda	0
Uttar Pradesh	Kushinagar	0
Uttar Pradesh	Deoria	0
Uttar Pradesh	Azamgarh	0
Uttar Pradesh	Mau	0
Uttar Pradesh	Ballia	0
Uttar Pradesh	Jaunpur	0
Uttar Pradesh	Mirzapur	0
Uttar Pradesh	Kansiram Nagar	0
Bihar	Sitamarhi	0
Bihar	Darbhanga	0
Bihar	Vaishali	0
Bihar	Khagaria	0
Bihar	Munger	0
Bihar	Patna	0
Bihar	Rohtas	0
Bihar	Jamui	0
Nagaland	Longleng	0
West Bengal	Koch Bihar	0
West Bengal	Nadia	0
Jharkhand	Kodarma	0
Odisha	Bargarh	0
Madhya Pradesh	Datia	0
Madhya Pradesh	Panna	0
Madhya Pradesh	Damoh	0
Madhya Pradesh	Satna	0
Madhya Pradesh	Rewa	0
Madhya Pradesh	Rajgarh	0
Gujarat	Patan	0
Gujarat	Mahesana	0
Gujarat	Sabar Kantha	0
Gujarat	Gandhinagar	0
Gujarat	Ahmadabad	0
Gujarat	Surendranagar	0
Gujarat	Porbandar	0
Gujarat	Junagadh	0
Gujarat	Amreli	0
Gujarat	Bhavnagar	0
Gujarat	Anand	0
Gujarat	Navsari	0
Daman & Diu	Diu	0
Dadara & Nagar Havelli	Dadra & Nagar Haveli	0
Maharashtra	Dhule	0
Maharashtra	Jalgaon	0
Maharashtra	Washim	0
Maharashtra	Gondiya	0
Maharashtra	Chandrapur	0
Maharashtra	Yavatmal	0
Maharashtra	Nanded	0
Maharashtra	Hingoli	0
Maharashtra	Parbhani	0
Maharashtra	Aurangabad	0
Maharashtra	Nashik	0
Maharashtra	Ahmadnagar	0
Maharashtra	Osmanabad	0
Maharashtra	Solapur	0
Maharashtra	Sindhudurg	0
Andhra Pradesh	Srikakulam	0
Andhra Pradesh	Krishna	0
Andhra Pradesh	Y.s.r.	0
Karnataka	Belgaum	0
Karnataka	Dharwad	0
Karnataka	Haveri	0
Karnataka	Kolar	0
Lakshadweep	Lakshadweep	0
Kerala	Malappuram	0
Kerala	Thiruvananthapuram	0
Tamil Nadu	Vellore	0
Tamil Nadu	Viluppuram	0
Tamil Nadu	Dindigul	0
Tamil Nadu	Perambalur	0
Tamil Nadu	Ariyalur	0
Tamil Nadu	Cuddalore	0
Tamil Nadu	Krishnagiri	0
Puducherry	Yanam	0
Jammu & Kashmir	Data Not Available
